# Supplementary material for: Long Noncoding RNA Nuclear Paraspeckle Assembly Transcript 1 Promotes Progression and Angiogenesis of Esophageal Squamous Cell Carcinoma Through miR-590-3p/MDM2 Axis
Source: Front Oncol. 2021 Feb 19;10:618930. doi: 10.3389/fonc.2020.618930 (PMC7933463; doi:10.3389/fonc.2020.618930)
Supplement: Supplementary file 4 [file Table_1.xlsx]

## Sheet: Sheet1
TableS1: Sequence of siRNAs, shRNAs and miRNA mimics
si-NC	5'-UUCUCCGAACGUGUCACGUTT-3'
si1-NEAT1	5'-UGGUAAUGGUGGAGGAAGAUU-3'
si2-NEAT1	5'-GUGAGAAGUUGCUUAGAAAUU-3'
sh-NC	5'-GCACCCAGTCCGCCCTGAGCAAATTCAAGAGATTTGCTCAGGGCGGACTGGGTGCTTTTT-3'
sh-NEAT1	5'-ACCTCGATGCCACAACGCAGATTGATT CAAGAGATCAATCTGCGTTGTGGCATCTT-3'
miR-NC	5'-UUCUCCGAACGUGUCACGU-3'
miR-590-3p	5’-UAAUUUUAUGUAUAAGCUAGU-3’
