# Supplementary material for: Long Noncoding RNA Nuclear Paraspeckle Assembly Transcript 1 Promotes Progression and Angiogenesis of Esophageal Squamous Cell Carcinoma Through miR-590-3p/MDM2 Axis
Source: Front Oncol. 2021 Feb 19;10:618930. doi: 10.3389/fonc.2020.618930 (PMC7933463; doi:10.3389/fonc.2020.618930)
Supplement: Supplementary file 5 [file Table_2.xlsx]

## Sheet: Sheet1
TableS2: Primers used for qRT-PCR
Gene	Forward (5'-3')	Reverse (5'-3')
ACTIN	CATGTACGTTGCTATCCAGGC	CTCCTTAATGTCACGCACGAT
NEAT1	ATGCCACAACGCAGATTGAT	CGAGAAACGCACAAGAAGG
BIRC3	AAGCTACCTCTCAGCCTACTTT	CCACTGTTTTCTGTACCCGGA
CCND1	GCTGCGAAGTGGAAACCATC	CCTCCTTCTGCACACATTTGAA
GLI1	AGCGTGAGCCTGAATCTGTG	CAGCATGTACTGGGCTTTGAA
KRAS	GGACTGGGGAGGGCTTTCT	GCCTGTTTTGTGTCTACTGTTCT
MDM2	GAATCATCGGACTCAGGTACATC	TCTGTCTCACTAATTGCTCTCCT
TP63	GGACCAGCAGATTCAGAACGG	AGGACACGTCGAAACTGTGC
WWOX	CTCCCAGGGATGTTTTGTGC	CACGCCAACCAGGTTTTTACT
